# Supplementary material for: ﻿A new species of Siphlonurus Eaton, 1868 (Ephemeroptera, Siphlonuridae) from Yunnan, China
Source: Zookeys. 2023 Jun 8;1166:121–39. doi: 10.3897/zookeys.1166.102847 (PMC10273141; doi:10.3897/zookeys.1166.102847)
Supplement: XML Treatment for Siphlonurus dongxi [file zookeys.1166.102847-treatment1.xml]

<!DOCTYPE tp:taxon-treatment
  PUBLIC "-//TaxonX//DTD Taxonomic Treatment Publishing DTD v0 20100105//EN" "tax-treatment-NSO.dtd">
<tp:taxon-treatment xmlns:tp="http://www.plazi.org/taxpub"><tp:treatment-meta><kwd-group><label>Taxon classification</label><kwd>
              <named-content content-type="kingdom">Animalia</named-content>
            </kwd><kwd>
              <named-content content-type="order">Ephemeroptera</named-content>
            </kwd><kwd>
              <named-content content-type="family">Siphlonuridae</named-content>
            </kwd></kwd-group><mixed-citation publication-type="journal"><person-group><name><surname>Yang</surname><given-names>Kun</given-names></name><name><surname>Li</surname><given-names>Xian-Fu</given-names></name><name><surname>Tong</surname><given-names>Xiao-Li</given-names></name><name><surname>Cai</surname><given-names>Qing-Hua</given-names></name></person-group><article-title>﻿A new species of <italic><tp:taxon-name><tp:taxon-name-part taxon-name-part-type="genus" reg="Siphlonurus">Siphlonurus</tp:taxon-name-part></tp:taxon-name></italic> Eaton, 1868 (<tp:taxon-name><tp:taxon-name-part taxon-name-part-type="order">Ephemeroptera</tp:taxon-name-part></tp:taxon-name>, <tp:taxon-name><tp:taxon-name-part taxon-name-part-type="family">Siphlonuridae</tp:taxon-name-part></tp:taxon-name>) from Yunnan, China</article-title><source>Zookeys</source><day>08</day><month>06</month><year>2023</year><volume>1166</volume><fpage>121</fpage><lpage>139</lpage><pub-id pub-id-type="doi">10.3897/zookeys.1166.102847</pub-id></mixed-citation></tp:treatment-meta><tp:nomenclature><label>﻿</label><tp:taxon-name>
            <object-id xmlns:xlink="http://www.w3.org/1999/xlink" content-type="arpha" xlink:type="simple">7C6AEA5D-558A-5874-B7C1-D4001161F3C7</object-id>
            <tp:taxon-name-part taxon-name-part-type="genus" reg="Siphlonurus">Siphlonurus</tp:taxon-name-part>
            <tp:taxon-name-part taxon-name-part-type="species" reg="dongxi">dongxi</tp:taxon-name-part>
            <object-id xmlns:xlink="http://www.w3.org/1999/xlink" content-type="zoobank" xlink:type="simple">https://zoobank.org/27AA2276-1CF5-4CA9-A6ED-5FCC5EC9F691</object-id>
          </tp:taxon-name><tp:taxon-authority>Li &amp; Tong</tp:taxon-authority><tp:taxon-status xmlns:xlink="http://www.w3.org/1999/xlink" xlink:type="simple">sp. nov.</tp:taxon-status><xref ref-type="fig" rid="F1">Figs 1</xref><xref ref-type="fig" rid="F2">, 2</xref><xref ref-type="fig" rid="F3">, 3</xref><xref ref-type="fig" rid="F4">, 4</xref><xref ref-type="fig" rid="F5">, 5</xref><xref ref-type="fig" rid="F6">, 6</xref><xref ref-type="fig" rid="F7">, 7</xref><xref ref-type="fig" rid="F8">, 8</xref><xref ref-type="fig" rid="F9">, 9</xref><xref ref-type="fig" rid="F10">, 10</xref><xref ref-type="fig" rid="F11">, 11</xref><xref ref-type="fig" rid="F12">, 12</xref><xref ref-type="fig" rid="F13">, 13</xref><xref ref-type="fig" rid="F14">, 14</xref><xref ref-type="fig" rid="F15">, 15</xref><xref ref-type="fig" rid="F16">, 16</xref><xref ref-type="fig" rid="F17">, 17</xref></tp:nomenclature><tp:treatment-sec sec-type="material" id="SECID0EJJAC"><title>Material examined.</title><p><bold><italic>Holotype</italic></bold>: male imago, with final nymphal instar exuvia (in ethanol), China, Yunnan Province, Shangri-La City, Jiantang Town, Dugang river, <named-content xmlns:xlink="http://www.w3.org/1999/xlink" content-type="dwc:verbatimCoordinates" xlink:type="simple"><named-content content-type="geo-json" specific-use="{&#34;type&#34;:&#34;Point&#34;,&#34;coordinates&#34;:[99.812028,27.797333]}" id="NCID0EXJAC" xlink:type="simple">27°47′50.4″N, 99°48′43.3″E</named-content></named-content>, 3361 m a.s.l., 12.VI.2022, coll. Xian-Fu Li. <bold><italic>Paratypes</italic></bold>: 13 nymphs, 30 imagoes and 8 subimagoes reared from nymphs with same data as holotype. 5 nymphs from same location as holotype, but 1.VI.2021, coll. Yi-Hao Fang.</p></tp:treatment-sec><tp:treatment-sec sec-type="Diagnoses" id="SECID0E6JAC"><title>Diagnoses.</title><p>The new species is similar to <italic><tp:taxon-name><tp:taxon-name-part taxon-name-part-type="genus" reg="Siphlonurus">S.</tp:taxon-name-part><tp:taxon-name-part taxon-name-part-type="species" reg="davidi">davidi</tp:taxon-name-part></tp:taxon-name></italic>. It can be distinguished from <italic><tp:taxon-name><tp:taxon-name-part taxon-name-part-type="genus" reg="Siphlonurus">S.</tp:taxon-name-part><tp:taxon-name-part taxon-name-part-type="species" reg="davidi">davidi</tp:taxon-name-part></tp:taxon-name></italic> by the colour of the imago, the morphological structure of egg, the forking point of MP, the transversal sclerite of the penis with two dorsal elongations, the dorsal elongation of the penis basally expanded, the elongations of the ventral sclerite, the posterolateral spines of tergum IX of imagoes and the first abdominal terga of the nymph, as well as the structure of the egg.</p></tp:treatment-sec><tp:treatment-sec sec-type="description" id="SECID0E2KAC"><title>Descriptions.</title><p><bold><italic>Male imago</italic></bold> (in ethanol). Body length 18.4–20.5 mm (excluding cerci), head width 3.3–3.5 mm, forewing length 17.3–18.6 mm, hindwing length 7.8–8.1 mm, antennae 1.4–1.6 mm. Ratio of hindwing: forewing length about 0.43.</p><p><bold><italic>Head</italic></bold>: compound eyes contiguous (Fig. <xref ref-type="fig" rid="F1">1A</xref>), each of them spherical, upper portion and lower portion grey, without clear line between them (Fig. <xref ref-type="fig" rid="F1">1B</xref>).</p><fig id="F1" position="float" orientation="portrait"><object-id xmlns:xlink="http://www.w3.org/1999/xlink" content-type="doi" xlink:type="simple">10.3897/zookeys.1166.102847.figure1</object-id><object-id xmlns:xlink="http://www.w3.org/1999/xlink" content-type="arpha" xlink:type="simple">144E3A87-DA27-514C-8A99-7E65782C0ED3</object-id><label>Figure 1.</label><caption><p>Male imago of <italic><tp:taxon-name><tp:taxon-name-part taxon-name-part-type="genus" reg="Siphlonurus">Siphlonurus</tp:taxon-name-part><tp:taxon-name-part taxon-name-part-type="species" reg="dongxi">dongxi</tp:taxon-name-part></tp:taxon-name></italic> Li &amp; Tong, sp. nov. <bold>A</bold> dorsal view <bold>B</bold> lateral view <bold>C</bold> ventral view <bold>D</bold> forewing <bold>E</bold> hindwing <bold>F</bold> anterior margin of forewing <bold>G</bold> anterior margin of hindwing.</p></caption><graphic xmlns:xlink="http://www.w3.org/1999/xlink" xlink:href="zookeys-1166-121_article-102847__-g001.jpg" position="float" orientation="portrait" xlink:type="simple" id="oo_861533.jpg"><uri content-type="original_file" xlink:type="simple">https://binary.pensoft.net/fig/861533</uri></graphic></fig><p><bold><italic>Thorax</italic></bold>: generally light yellow and dark brown, mesonotum anterior and legs basal with light yellowish stripes or rings (Figs <xref ref-type="fig" rid="F1">1A–C</xref>, <xref ref-type="fig" rid="F2">2A–C</xref>). All legs light yellowish to dark brown, with distinct markings at both ends of femur and tibia (Fig. <xref ref-type="fig" rid="F2">2A–C</xref>). Length of femur: tibia: tarsus of foreleg = 1.3: 1.0: 2.4, tarsal segments from basal to apical = 2.2: 2.0: 1.8: 1.4: 1.0; femur: tibia: tarsus of midleg = 1.4: 1: 1.6, tarsal segments from basal to apical = 3.7: 2.5: 1.8: 1.0: 1.4; femur: tibia: tarsus of hindleg = 1.5: 1.0: 1.6, tarsal segments from basal to apical = 4.3: 2.8: 1.9: 1.0: 1.8. Inner margin of foreleg tarsus densely covered with circular bulges (Fig. <xref ref-type="fig" rid="F2">2A, G</xref>), and that of midleg and hindleg with stout setae (Fig. <xref ref-type="fig" rid="F2">2B, C, H</xref>). Outer margin of foreleg femur and tibia relatively densely covered with stout setae (Fig. <xref ref-type="fig" rid="F2">2A–F</xref>). Similar to other <italic><tp:taxon-name><tp:taxon-name-part taxon-name-part-type="genus" reg="Siphlonurus">Siphlonurus</tp:taxon-name-part></tp:taxon-name></italic> species, all legs end with one blunt and one hooked claw. Forewings (Fig. <xref ref-type="fig" rid="F1">1D</xref>) generally hyaline except outer 1/3 of C and Sc, Sc and RA fields, base of forewing distinctly pigmented with black inlaid with yellow. Cross veins between C, Sc, RA, and RSa<sub>1</sub> surrounded with distinct pigments, with dark spots. The forking point of MP is more proximal from that of fusion point of MA and RS. Anterior margin of forewing with small setae (Fig. <xref ref-type="fig" rid="F1">1F</xref>). Base of hindwing (Fig. <xref ref-type="fig" rid="F1">1E</xref>) distinctly pigmented with black inlaid with yellow, an additional large dark patch in the middle of Sc and RA cells, RA, and RS cells. Distal half of hindwing washed with black, making this area semitransparent, areas near centre and near margin of hindwing darker than others. Ratio of width: length about 0.79. Anterior margin without setae (Fig. <xref ref-type="fig" rid="F1">1G</xref>).</p><fig id="F2" position="float" orientation="portrait"><object-id xmlns:xlink="http://www.w3.org/1999/xlink" content-type="doi" xlink:type="simple">10.3897/zookeys.1166.102847.figure2</object-id><object-id xmlns:xlink="http://www.w3.org/1999/xlink" content-type="arpha" xlink:type="simple">F8A13F9D-C700-5F7B-AAFE-EC5985CFE71D</object-id><label>Figure 2.</label><caption><p>Male imago of <italic><tp:taxon-name><tp:taxon-name-part taxon-name-part-type="genus" reg="Siphlonurus">Siphlonurus</tp:taxon-name-part><tp:taxon-name-part taxon-name-part-type="species" reg="dongxi">dongxi</tp:taxon-name-part></tp:taxon-name></italic> Li &amp; Tong, sp. nov. <bold>A</bold> foreleg <bold>B</bold> midleg <bold>C</bold> hindleg <bold>D</bold> femur enlarged of foreleg <bold>E</bold> femur enlarged of midleg <bold>F</bold> femur enlarged of hindleg <bold>G</bold> tarsus enlarged of foreleg <bold>H</bold> tarsus enlarged of midleg <bold>I</bold> cerci <bold>J</bold> cerci enlarged.</p></caption><graphic xmlns:xlink="http://www.w3.org/1999/xlink" xlink:href="zookeys-1166-121_article-102847__-g002.jpg" position="float" orientation="portrait" xlink:type="simple" id="oo_861534.jpg"><uri content-type="original_file" xlink:type="simple">https://binary.pensoft.net/fig/861534</uri></graphic></fig><p><bold><italic>Abdomen</italic></bold> (Fig. <xref ref-type="fig" rid="F1">1A–C</xref>) light yellow and dark brown, dorsal (Fig. <xref ref-type="fig" rid="F1">1A</xref>) and lateral sides (Fig. <xref ref-type="fig" rid="F1">1B</xref>) of terga II–X each with “W” shaped dark stripes; the ventral side (Fig. <xref ref-type="fig" rid="F1">1C</xref>) of terga II–VIII each with two dark symmetric spots and dark stripes, part and all of terga VIII–X distinct pigmented. Posterolateral spines of tergum IX well developed (Fig. <xref ref-type="fig" rid="F3">3D–F</xref>). Middle filament lost, terminal filament vestigial. Cerci lengths 29.5 mm, densely covered with long setae (Fig. <xref ref-type="fig" rid="F2">2I, J</xref>).</p><fig id="F3" position="float" orientation="portrait"><object-id xmlns:xlink="http://www.w3.org/1999/xlink" content-type="doi" xlink:type="simple">10.3897/zookeys.1166.102847.figure3</object-id><object-id xmlns:xlink="http://www.w3.org/1999/xlink" content-type="arpha" xlink:type="simple">2573949A-B930-56C7-BACB-9DA5085CE3AE</object-id><label>Figure 3.</label><caption><p>Male imago of <italic><tp:taxon-name><tp:taxon-name-part taxon-name-part-type="genus" reg="Siphlonurus">Siphlonurus</tp:taxon-name-part><tp:taxon-name-part taxon-name-part-type="species" reg="dongxi">dongxi</tp:taxon-name-part></tp:taxon-name></italic> Li &amp; Tong, sp. nov. <bold>A</bold> dorsal view of penis <bold>B</bold> lateral view of penis <bold>C</bold> ventral view of penis <bold>D</bold> dorsal view of genitalia <bold>E</bold> lateral view of genitalia <bold>F</bold> ventral view of genitalia.</p></caption><graphic xmlns:xlink="http://www.w3.org/1999/xlink" xlink:href="zookeys-1166-121_article-102847__-g003.jpg" position="float" orientation="portrait" xlink:type="simple" id="oo_861535.jpg"><uri content-type="original_file" xlink:type="simple">https://binary.pensoft.net/fig/861535</uri></graphic></fig><p><bold><italic>Genitalia</italic>.</bold> Penis relatively long (Fig. <xref ref-type="fig" rid="F3">3A–C</xref>), brown with dark brown markings, visible in distinct views (Fig. <xref ref-type="fig" rid="F3">3D–F</xref>); transversal sclerite with two elongations (Fig. <xref ref-type="fig" rid="F3">3A</xref>, indicated by red arrow) and two semicircular white plates shown in dorsal and lateral views (Fig. <xref ref-type="fig" rid="F3">3A, B</xref>); dorsal elongation of penis arched without spines, basally expanded (Fig. <xref ref-type="fig" rid="F3">3A</xref>, indicated by black arrow) apical half slim, penis lobe white fused without spines; elongations of ventral sclerite long, gradually widen from basal to subapical; styliger (Fig. <xref ref-type="fig" rid="F3">3D–F</xref>) 4-segmented, dark brown with stout setae, basal segment shortest but broadest, second segment about twice the length of third and apical ones together, the latter two subequal in length, each slightly longer than basal one. Styliger plate (Fig. <xref ref-type="fig" rid="F3">3F</xref>) slightly notched in middle.</p><p><bold><italic>Male subimago</italic></bold> (in ethanol) (Fig. <xref ref-type="fig" rid="F4">4A–G</xref>) similar to male imago except for following characters: thorax and terga VIII–X overall lighter than the male imago (Fig. <xref ref-type="fig" rid="F4">4A–C</xref>); forewing (Fig. <xref ref-type="fig" rid="F4">4E</xref>) and hindwing (Fig. <xref ref-type="fig" rid="F4">4F</xref>) subhyaline; forewing without intercalaries at MP<sub>1</sub> to iMP, with tiny setae on outer and hind margins; length of femur: tibia: tarsus of foreleg (Fig. <xref ref-type="fig" rid="F5">5A</xref>) = 1.4:1.0: 2.0, tarsal segments from basal to apical = 1.8: 1.6: 1.3: 1.0: 1.0; femur: tibia: tarsus of midleg (Fig. <xref ref-type="fig" rid="F5">5B</xref>) = 1.5: 1.0: 1.7, tarsal segments from basal to apical = 3.2: 2.1: 1.4: 1.0: 1.4; femur: tibia: tarsus of hindleg (Fig. <xref ref-type="fig" rid="F5">5C</xref>) = 1.5: 1.0: 1.5, tarsal segments from basal to apical = 3.9: 2.3: 1.6: 1.0: 1.8; inner of tarsus of foreleg with circular bulges and setae (Fig. <xref ref-type="fig" rid="F5">5D</xref>). The sclerite structure of penis incomplete (Fig. <xref ref-type="fig" rid="F6">6A–C</xref>). Styliger plate only shallowly curved, posterior margin waved; styliger with relative densely thick setae (Fig. <xref ref-type="fig" rid="F4">4G</xref>). Forewing length 17.0–17.5 mm, hindwing length 7.8–8.1 mm, cerci length 15.4–16.5 mm (Fig. <xref ref-type="fig" rid="F5">5E, F</xref>).</p><fig id="F4" position="float" orientation="portrait"><object-id xmlns:xlink="http://www.w3.org/1999/xlink" content-type="doi" xlink:type="simple">10.3897/zookeys.1166.102847.figure4</object-id><object-id xmlns:xlink="http://www.w3.org/1999/xlink" content-type="arpha" xlink:type="simple">31556BE8-55AE-5540-BD5A-5CE16A1894F4</object-id><label>Figure 4.</label><caption><p>Male subimago of <italic><tp:taxon-name><tp:taxon-name-part taxon-name-part-type="genus" reg="Siphlonurus">Siphlonurus</tp:taxon-name-part><tp:taxon-name-part taxon-name-part-type="species" reg="dongxi">dongxi</tp:taxon-name-part></tp:taxon-name></italic> Li &amp; Tong, sp. nov. <bold>A</bold> dorsal view <bold>B</bold> lateral view <bold>C</bold> ventral view <bold>D</bold> forewing <bold>E</bold> hindwing <bold>F</bold> forceps of genitalia.</p></caption><graphic xmlns:xlink="http://www.w3.org/1999/xlink" xlink:href="zookeys-1166-121_article-102847__-g004.jpg" position="float" orientation="portrait" xlink:type="simple" id="oo_861536.jpg"><uri content-type="original_file" xlink:type="simple">https://binary.pensoft.net/fig/861536</uri></graphic></fig><fig id="F5" position="float" orientation="portrait"><object-id xmlns:xlink="http://www.w3.org/1999/xlink" content-type="doi" xlink:type="simple">10.3897/zookeys.1166.102847.figure5</object-id><object-id xmlns:xlink="http://www.w3.org/1999/xlink" content-type="arpha" xlink:type="simple">80686005-6A7F-5DE8-9E73-42187B64F378</object-id><label>Figure 5.</label><caption><p>Male subimago of <italic><tp:taxon-name><tp:taxon-name-part taxon-name-part-type="genus" reg="Siphlonurus">Siphlonurus</tp:taxon-name-part><tp:taxon-name-part taxon-name-part-type="species" reg="dongxi">dongxi</tp:taxon-name-part></tp:taxon-name></italic> Li &amp; Tong, sp. nov. <bold>A</bold> foreleg <bold>B</bold> midleg <bold>C</bold> hindleg <bold>D</bold> tarsus enlarged of foreleg <bold>E</bold> cerci <bold>F</bold> cerci enlarged.</p></caption><graphic xmlns:xlink="http://www.w3.org/1999/xlink" xlink:href="zookeys-1166-121_article-102847__-g005.jpg" position="float" orientation="portrait" xlink:type="simple" id="oo_861537.jpg"><uri content-type="original_file" xlink:type="simple">https://binary.pensoft.net/fig/861537</uri></graphic></fig><fig id="F6" position="float" orientation="portrait"><object-id xmlns:xlink="http://www.w3.org/1999/xlink" content-type="doi" xlink:type="simple">10.3897/zookeys.1166.102847.figure6</object-id><object-id xmlns:xlink="http://www.w3.org/1999/xlink" content-type="arpha" xlink:type="simple">C6C3C506-E96A-5198-873D-87FDA859E3BF</object-id><label>Figure 6.</label><caption><p>Male subimago of <italic><tp:taxon-name><tp:taxon-name-part taxon-name-part-type="genus" reg="Siphlonurus">Siphlonurus</tp:taxon-name-part><tp:taxon-name-part taxon-name-part-type="species" reg="dongxi">dongxi</tp:taxon-name-part></tp:taxon-name></italic> Li &amp; Tong, sp. nov. <bold>A</bold> dorsal view of penis <bold>B</bold> lateral view of penis <bold>C</bold> ventral view of penis.</p></caption><graphic xmlns:xlink="http://www.w3.org/1999/xlink" xlink:href="zookeys-1166-121_article-102847__-g006.jpg" position="float" orientation="portrait" xlink:type="simple" id="oo_861538.jpg"><uri content-type="original_file" xlink:type="simple">https://binary.pensoft.net/fig/861538</uri></graphic></fig><p><bold><italic>Female imago</italic></bold> (in ethanol). Colour pattern similar to male; body length 19.6–22.2 mm, head width 3.1–3.4 mm, caudal filaments 20.7–24.4 mm, forewing 18.5–21.3 mm, hindwing 9.0–9.4 mm (Fig. <xref ref-type="fig" rid="F7">7A–F</xref>). Length of femur: tibia: tarsus of foreleg = 1.3: 1.0: 1.8, tarsal segments from basal to apical = 3.0: 2.3: 1.7: 1: 1.3; femur: tibia: tarsus of midleg = 1.5: 1.0: 1.6, tarsal segments from basal to apical = 3.2: 2.3: 1.6: 1: 1.4; femur: tibia: tarsus of hindleg = 1.5: 1.0: 1.6, tarsal segments from basal to apical = 3.8: 2.8: 1.7: 1.0: 1.6. Subgenital plate produced to 1/3 length of sternum VIII (Fig. <xref ref-type="fig" rid="F7">7B</xref>). Compared with male, forewing of female imago with sparse cross veins between C and Sc; all of Sc and RS fields, and outer part of RA and RS cells subhyaline (Fig. <xref ref-type="fig" rid="F7">7D</xref>). Inner margins of tarsus of foreleg, midleg and hindleg densely covered with spines (Fig. <xref ref-type="fig" rid="F8">8A–C, I</xref>).</p><fig id="F7" position="float" orientation="portrait"><object-id xmlns:xlink="http://www.w3.org/1999/xlink" content-type="doi" xlink:type="simple">10.3897/zookeys.1166.102847.figure7</object-id><object-id xmlns:xlink="http://www.w3.org/1999/xlink" content-type="arpha" xlink:type="simple">0631A1AA-D6EE-57ED-BBEA-89E4BABD1633</object-id><label>Figure 7.</label><caption><p>Female imago of <italic><tp:taxon-name><tp:taxon-name-part taxon-name-part-type="genus" reg="Siphlonurus">Siphlonurus</tp:taxon-name-part><tp:taxon-name-part taxon-name-part-type="species" reg="dongxi">dongxi</tp:taxon-name-part></tp:taxon-name></italic> Li &amp; Tong, sp. nov. <bold>A</bold> dorsal view <bold>B</bold> lateral view <bold>C</bold> ventral view <bold>D</bold> forewing <bold>E</bold> hindwing <bold>F</bold> posterior part of abdomen (ventral view).</p></caption><graphic xmlns:xlink="http://www.w3.org/1999/xlink" xlink:href="zookeys-1166-121_article-102847__-g007.jpg" position="float" orientation="portrait" xlink:type="simple" id="oo_861539.jpg"><uri content-type="original_file" xlink:type="simple">https://binary.pensoft.net/fig/861539</uri></graphic></fig><fig id="F8" position="float" orientation="portrait"><object-id xmlns:xlink="http://www.w3.org/1999/xlink" content-type="doi" xlink:type="simple">10.3897/zookeys.1166.102847.figure8</object-id><object-id xmlns:xlink="http://www.w3.org/1999/xlink" content-type="arpha" xlink:type="simple">B66D8AD1-DE88-565B-BB39-492019F192A2</object-id><label>Figure 8.</label><caption><p>Female imago and subimago of <italic><tp:taxon-name><tp:taxon-name-part taxon-name-part-type="genus" reg="Siphlonurus">Siphlonurus</tp:taxon-name-part><tp:taxon-name-part taxon-name-part-type="species" reg="dongxi">dongxi</tp:taxon-name-part></tp:taxon-name></italic> Li &amp; Tong, sp. nov. <bold>A</bold> foreleg of imago <bold>B</bold> midleg of imago <bold>C</bold> hindleg of imago <bold>D</bold> foreleg of subimago <bold>E</bold> midleg of subimago <bold>F</bold> hindleg of subimago <bold>G</bold> forewing <bold>H</bold> hindwing <bold>I</bold> tarsus enlarged of imago <bold>J</bold> tarsus enlarged of subimago.</p></caption><graphic xmlns:xlink="http://www.w3.org/1999/xlink" xlink:href="zookeys-1166-121_article-102847__-g008.jpg" position="float" orientation="portrait" xlink:type="simple" id="oo_861540.jpg"><uri content-type="original_file" xlink:type="simple">https://binary.pensoft.net/fig/861540</uri></graphic></fig><p><bold><italic>Female subimago</italic></bold> (in alcohol). Similar to male subimago except the tarsal segments of foreleg with more spines and usual sexual differences (Figs <xref ref-type="fig" rid="F8">8D–I</xref>). Length of femur: tibia: tarsus of foreleg = 1.4: 1.0: 1.6, tarsal segments from basal to apical = 3.1: 2.1: 1.5: 1: 1.6; femur: tibia: tarsus of midleg = 1.4: 1.0: 1.5, tarsal segments from basal to apical = 4.1: 2.6: 1.7: 1: 2.3; femur: tibia: tarsus of hindleg = 1.4: 1.0: 1.4, tarsal segments from basal to apical = 4.0: 2.5: 1.7: 1.0: 1.9. Inner margins of tarsus of foreleg, midleg and hindleg densely covered with spines (Fig. <xref ref-type="fig" rid="F8">8D–F, J</xref>). Forewing length 17.7–20.2 mm, hindwing length 8.9–9.1 mm, cerci length 13.2–14.2 mm.</p><p>Winged stages of <italic><tp:taxon-name><tp:taxon-name-part taxon-name-part-type="genus" reg="Siphlonurus">Siphlonurus</tp:taxon-name-part><tp:taxon-name-part taxon-name-part-type="species" reg="dongxi">dongxi</tp:taxon-name-part></tp:taxon-name></italic> Li &amp; Tong, sp. nov. (living) are shown in Fig. <xref ref-type="fig" rid="F9">9A–D</xref>.</p><fig id="F9" position="float" orientation="portrait"><object-id xmlns:xlink="http://www.w3.org/1999/xlink" content-type="doi" xlink:type="simple">10.3897/zookeys.1166.102847.figure9</object-id><object-id xmlns:xlink="http://www.w3.org/1999/xlink" content-type="arpha" xlink:type="simple">E957B8FC-7240-5723-8C5E-AF31F8079C90</object-id><label>Figure 9.</label><caption><p>Winged stages of <italic><tp:taxon-name><tp:taxon-name-part taxon-name-part-type="genus" reg="Siphlonurus">Siphlonurus</tp:taxon-name-part><tp:taxon-name-part taxon-name-part-type="species" reg="dongxi">dongxi</tp:taxon-name-part></tp:taxon-name></italic> Li &amp; Tong, sp. nov (living) <bold>A</bold> male subimago <bold>B</bold> male imago <bold>C</bold> female subimago <bold>D</bold> female imago.</p></caption><graphic xmlns:xlink="http://www.w3.org/1999/xlink" xlink:href="zookeys-1166-121_article-102847__-g009.jpg" position="float" orientation="portrait" xlink:type="simple" id="oo_861541.jpg"><uri content-type="original_file" xlink:type="simple">https://binary.pensoft.net/fig/861541</uri></graphic></fig><p><bold><italic>Eggs.</italic></bold> Oval with irregular flat areas (Fig. <xref ref-type="fig" rid="F10">10A</xref>), length of 224–240 um, and width of 168–175 um. Chorion without obvious reticulation, with micropyle with or without reticulation (Fig. <xref ref-type="fig" rid="F10">10A–D</xref>). No accessory attachment structure apparent, but the egg surface has convex rough structures (Fig. <xref ref-type="fig" rid="F10">10A, B</xref>). The eggs were stuck tightly together, and the mass remained intact when placed in the water or ethanol.</p><fig id="F10" position="float" orientation="portrait"><object-id xmlns:xlink="http://www.w3.org/1999/xlink" content-type="doi" xlink:type="simple">10.3897/zookeys.1166.102847.figure10</object-id><object-id xmlns:xlink="http://www.w3.org/1999/xlink" content-type="arpha" xlink:type="simple">65260877-F49E-54BD-A6C9-A74CD187E68B</object-id><label>Figure 10.</label><caption><p>Egg of <italic><tp:taxon-name><tp:taxon-name-part taxon-name-part-type="genus" reg="Siphlonurus">Siphlonurus</tp:taxon-name-part><tp:taxon-name-part taxon-name-part-type="species" reg="dongxi">dongxi</tp:taxon-name-part></tp:taxon-name></italic> Li &amp; Tong, sp. nov. (<abbrev xmlns:xlink="http://www.w3.org/1999/xlink" xlink:title="scanning electron microscopy" id="ABBRID0EOOAE" xlink:type="simple">SEM</abbrev> image) <bold>A</bold> shape and exochorionic surface of egg <bold>B</bold>–<bold>D</bold> micropyles enlarged. Scale bars: 50 μm (<bold>A</bold>); 10 um (<bold>B–D</bold>).</p></caption><graphic xmlns:xlink="http://www.w3.org/1999/xlink" xlink:href="zookeys-1166-121_article-102847__-g010.jpg" position="float" orientation="portrait" xlink:type="simple" id="oo_861542.jpg"><uri content-type="original_file" xlink:type="simple">https://binary.pensoft.net/fig/861542</uri></graphic></fig></tp:treatment-sec><tp:treatment-sec sec-type="Persistent mouthparts of winged stages" id="SECID0EBPAE"><title>Persistent mouthparts of winged stages.</title><p>The new species presents persistent mouthparts in winged stages; in ventral view of head, the labial and maxillary are present and clearly visible (Fig. <xref ref-type="fig" rid="F11">11A–D</xref>, indicated by white arrow).</p><fig id="F11" position="float" orientation="portrait"><object-id xmlns:xlink="http://www.w3.org/1999/xlink" content-type="doi" xlink:type="simple">10.3897/zookeys.1166.102847.figure11</object-id><object-id xmlns:xlink="http://www.w3.org/1999/xlink" content-type="arpha" xlink:type="simple">3E12BC72-E57F-543A-9F13-B3ACBD8258BA</object-id><label>Figure 11.</label><caption><p>Persistent mouthparts of <italic><tp:taxon-name><tp:taxon-name-part taxon-name-part-type="genus" reg="Siphlonurus">Siphlonurus</tp:taxon-name-part><tp:taxon-name-part taxon-name-part-type="species" reg="dongxi">dongxi</tp:taxon-name-part></tp:taxon-name></italic> Li &amp; Tong, sp. nov. <bold>A</bold> male subimago <bold>B</bold> male imago <bold>C</bold> female subimago <bold>D</bold> female imago.</p></caption><graphic xmlns:xlink="http://www.w3.org/1999/xlink" xlink:href="zookeys-1166-121_article-102847__-g011.jpg" position="float" orientation="portrait" xlink:type="simple" id="oo_861543.jpg"><uri content-type="original_file" xlink:type="simple">https://binary.pensoft.net/fig/861543</uri></graphic></fig></tp:treatment-sec><tp:treatment-sec sec-type="Final nymphal instar" id="SECID0ELQAE"><title>Final nymphal instar</title><p>(in ethanol) light yellow with red and dark markings (Fig. <xref ref-type="fig" rid="F12">12A, B</xref>), body length 14.1–16.7 mm (excluding cerci); head width 2.6–2.8 mm, cerci lengths 6.7–7.7 mm, median filament 5.6–6.8 mm, antennae 1.8–2.1 mm. Morphology and structure of the head (Fig. <xref ref-type="fig" rid="F12">12A, B</xref>) and mouthparts (Fig. <xref ref-type="fig" rid="F13">13A–H</xref>) of the new species similar to that of <italic><tp:taxon-name><tp:taxon-name-part taxon-name-part-type="genus" reg="Siphlonurus">S.</tp:taxon-name-part><tp:taxon-name-part taxon-name-part-type="species" reg="davidi">davidi</tp:taxon-name-part></tp:taxon-name></italic>. All legs similar (Fig. <xref ref-type="fig" rid="F14">14A</xref>), surface with short thick sparse setae, the apex of femora, tibiae, and tarsi with black spots or rings; femora broad, median marking black band; midleg with one clear patellar–tibial suture and hindleg with two ones on the tibiae (Fig. <xref ref-type="fig" rid="F14">14A</xref>, indicated by red arrow). Length of femur: tibia: tarsus of foreleg = 1.8: 1.0: 1.3, femur: tibia: tarsus of midleg = 1.9: 1.0: 1.3, and femur: tibia: tarsus of hindleg = 1.8: 1.0: 1.2. Claws simple, without teeth (Fig. <xref ref-type="fig" rid="F14">14A</xref>). Abdomen with each tergite with one pair of parallel stripes near median line and tracheae with distinct pigmentation (Fig. <xref ref-type="fig" rid="F12">12A</xref>), posterolateral spines present on terga II–IX, surface with short, thick, sparse setae (Fig. <xref ref-type="fig" rid="F15">15A</xref>). Abdominal sternum (Fig. <xref ref-type="fig" rid="F14">14C</xref>) light yellow with dark spots and oblique dashes similar to that of winged stages; surface with short thick sparse setae (Fig. <xref ref-type="fig" rid="F14">14D</xref>); posterior margin of sternum IX of male and female concave (Fig. <xref ref-type="fig" rid="F15">15B, C</xref>). Middle instars light yellow without pigmentation (Fig. <xref ref-type="fig" rid="F14">14B</xref>). Caudal filaments with dark bands at the top of each segment, each segment with whorls of short, thick setae apically and long, hair-like setae laterally (Fig. <xref ref-type="fig" rid="F15">15D</xref>). Gills double on segments I and II; dorsal lamella of gill I (Fig. <xref ref-type="fig" rid="F16">16A</xref>) triangle, small, anterior rim relatively short, posterior margin straight. Dorsal lamella of gill II (Fig. <xref ref-type="fig" rid="F16">16C</xref>) leaf-shaped, anterior rim relatively short, posterior margin round, apically pointed. Ventral lamellae of gills I (Fig. <xref ref-type="fig" rid="F16">16B</xref>) and II (Fig. <xref ref-type="fig" rid="F16">16D</xref>) heart-shaped and their posterior margin slightly notched. Gills III (Fig. <xref ref-type="fig" rid="F5">5E</xref>), single, leaf-shaped, anterior rim relatively long, posterior margin round, apically slightly pointed. Gills IV–VII (Fig. <xref ref-type="fig" rid="F16">16F–J</xref>) single, oval, apically round, anterior rim relatively long; posterior margin round. Anterior rims of each gill with very short stout setae (Fig. <xref ref-type="fig" rid="F16">16J</xref>). Gill size gradually increased from gill I to gill III and decreasing from gill III to gill VII.</p><fig id="F12" position="float" orientation="portrait"><object-id xmlns:xlink="http://www.w3.org/1999/xlink" content-type="doi" xlink:type="simple">10.3897/zookeys.1166.102847.figure12</object-id><object-id xmlns:xlink="http://www.w3.org/1999/xlink" content-type="arpha" xlink:type="simple">D1B2D0F3-4276-52C0-A333-C6EA364D7B37</object-id><label>Figure 12.</label><caption><p>Last nymphal instar, dorsal habitus of <italic><tp:taxon-name><tp:taxon-name-part taxon-name-part-type="genus" reg="Siphlonurus">Siphlonurus</tp:taxon-name-part><tp:taxon-name-part taxon-name-part-type="species" reg="dongxi">dongxi</tp:taxon-name-part></tp:taxon-name></italic> Li &amp; Tong, sp. nov. <bold>A</bold> male (just after molt) <bold>B</bold> female.</p></caption><graphic xmlns:xlink="http://www.w3.org/1999/xlink" xlink:href="zookeys-1166-121_article-102847__-g012.jpg" position="float" orientation="portrait" xlink:type="simple" id="oo_861544.jpg"><uri content-type="original_file" xlink:type="simple">https://binary.pensoft.net/fig/861544</uri></graphic></fig><fig id="F13" position="float" orientation="portrait"><object-id xmlns:xlink="http://www.w3.org/1999/xlink" content-type="doi" xlink:type="simple">10.3897/zookeys.1166.102847.figure13</object-id><object-id xmlns:xlink="http://www.w3.org/1999/xlink" content-type="arpha" xlink:type="simple">80CDE6D0-31E0-55DB-BD83-F9AFEA569B0D</object-id><label>Figure 13.</label><caption><p>Nymphal characters of <italic><tp:taxon-name><tp:taxon-name-part taxon-name-part-type="genus" reg="Siphlonurus">Siphlonurus</tp:taxon-name-part><tp:taxon-name-part taxon-name-part-type="species" reg="dongxi">dongxi</tp:taxon-name-part></tp:taxon-name></italic> Li &amp; Tong, sp. nov. <bold>A</bold> antenna <bold>B</bold> labrum (ventral view on left, dorsal view on right) <bold>C</bold> left mandible <bold>D</bold> right mandible <bold>E</bold> left maxilla <bold>F</bold> right maxilla <bold>G</bold> hypopharynx <bold>H</bold> labium.</p></caption><graphic xmlns:xlink="http://www.w3.org/1999/xlink" xlink:href="zookeys-1166-121_article-102847__-g013.jpg" position="float" orientation="portrait" xlink:type="simple" id="oo_861545.jpg"><uri content-type="original_file" xlink:type="simple">https://binary.pensoft.net/fig/861545</uri></graphic></fig><fig id="F14" position="float" orientation="portrait"><object-id xmlns:xlink="http://www.w3.org/1999/xlink" content-type="doi" xlink:type="simple">10.3897/zookeys.1166.102847.figure14</object-id><object-id xmlns:xlink="http://www.w3.org/1999/xlink" content-type="arpha" xlink:type="simple">F1C93615-21A9-5640-9B3A-97F6F74C3C54</object-id><label>Figure 14.</label><caption><p>Nymphal characters of <italic><tp:taxon-name><tp:taxon-name-part taxon-name-part-type="genus" reg="Siphlonurus">Siphlonurus</tp:taxon-name-part><tp:taxon-name-part taxon-name-part-type="species" reg="dongxi">dongxi</tp:taxon-name-part></tp:taxon-name></italic> Li &amp; Tong, sp. nov. <bold>A</bold> legs (dorsal view), from top to bottom foreleg, midleg and hindleg <bold>B</bold> abdomen of the middle instar (ventral view) <bold>C</bold> abdomen of the last instar (ventral view) <bold>D</bold> enlarged of abdomen (ventral view).</p></caption><graphic xmlns:xlink="http://www.w3.org/1999/xlink" xlink:href="zookeys-1166-121_article-102847__-g014.jpg" position="float" orientation="portrait" xlink:type="simple" id="oo_861546.jpg"><uri content-type="original_file" xlink:type="simple">https://binary.pensoft.net/fig/861546</uri></graphic></fig><fig id="F15" position="float" orientation="portrait"><object-id xmlns:xlink="http://www.w3.org/1999/xlink" content-type="doi" xlink:type="simple">10.3897/zookeys.1166.102847.figure15</object-id><object-id xmlns:xlink="http://www.w3.org/1999/xlink" content-type="arpha" xlink:type="simple">BDB1F4C5-E350-53DA-9EC4-3EB552E365E4</object-id><label>Figure 15.</label><caption><p>Nymphal characters <italic><tp:taxon-name><tp:taxon-name-part taxon-name-part-type="genus" reg="Siphlonurus">Siphlonurus</tp:taxon-name-part><tp:taxon-name-part taxon-name-part-type="species" reg="dongxi">dongxi</tp:taxon-name-part></tp:taxon-name></italic> Li &amp; Tong, sp. nov. <bold>A</bold> posterior part of abdomen (dorsal view) <bold>B</bold> posterior part of abdomen of male (ventral view) <bold>C</bold> posterior part of abdomen of female (ventral view) <bold>D</bold> enlarged of caudal filaments.</p></caption><graphic xmlns:xlink="http://www.w3.org/1999/xlink" xlink:href="zookeys-1166-121_article-102847__-g015.jpg" position="float" orientation="portrait" xlink:type="simple" id="oo_861547.jpg"><uri content-type="original_file" xlink:type="simple">https://binary.pensoft.net/fig/861547</uri></graphic></fig><fig id="F16" position="float" orientation="portrait"><object-id xmlns:xlink="http://www.w3.org/1999/xlink" content-type="doi" xlink:type="simple">10.3897/zookeys.1166.102847.figure16</object-id><object-id xmlns:xlink="http://www.w3.org/1999/xlink" content-type="arpha" xlink:type="simple">BB400633-1937-53DC-841C-10052279C865</object-id><label>Figure 16.</label><caption><p>Gills of <italic><tp:taxon-name><tp:taxon-name-part taxon-name-part-type="genus" reg="Siphlonurus">Siphlonurus</tp:taxon-name-part><tp:taxon-name-part taxon-name-part-type="species" reg="dongxi">dongxi</tp:taxon-name-part></tp:taxon-name></italic> Li &amp; Tong, sp. nov. <bold>A</bold> dorsal lamella of gill I <bold>B</bold> ventral lamella of gill I <bold>C</bold> dorsal lamella of gill II <bold>D</bold> ventral lamella of gill <bold>E</bold> gill III <bold>F</bold> gill IV <bold>G</bold> gill V <bold>H</bold> gill VI <bold>I</bold> gill VII <bold>J</bold> anterior enlarged of gill VII.</p></caption><graphic xmlns:xlink="http://www.w3.org/1999/xlink" xlink:href="zookeys-1166-121_article-102847__-g016.jpg" position="float" orientation="portrait" xlink:type="simple" id="oo_861548.jpg"><uri content-type="original_file" xlink:type="simple">https://binary.pensoft.net/fig/861548</uri></graphic></fig></tp:treatment-sec><tp:treatment-sec sec-type="etymology" id="SECID0E3YAE"><title>Etymology.</title><p>The specific epithet <italic><tp:taxon-name><tp:taxon-name-part taxon-name-part-type="genus" reg="Siphlonurus"/><tp:taxon-name-part taxon-name-part-type="species" reg="dongxi">dongxi</tp:taxon-name-part></tp:taxon-name></italic>, is named after the Chinese abbreviation of the Institute of Eastern-Himalaya Biodiversity Research, Dali University (<ext-link xmlns:xlink="http://www.w3.org/1999/xlink" xlink:href="https://www.eastern-himalaya.com.cn/contents/16/923.html" ext-link-type="uri" xlink:type="simple">https://www.eastern-himalaya.com.cn/contents/16/923.html</ext-link>). We hope that the Institute of Eastern-Himalaya Biodiversity Research can become an important platform for biodiversity research in the world. At the same time, we hope to cooperate with scientists from all countries through the International Centre of Biodiversity and Primate Conservation (<ext-link xmlns:xlink="http://www.w3.org/1999/xlink" xlink:href="http://www.icbpc.org/index.html" ext-link-type="uri" xlink:type="simple">http://www.icbpc.org/index.html</ext-link>).</p></tp:treatment-sec><tp:treatment-sec sec-type="distribution" id="SECID0EWZAE"><title>Distribution.</title><p>China (Yunnan).</p></tp:treatment-sec><tp:treatment-sec sec-type="ecology" id="SECID0E2ZAE"><title>Ecology.</title><p>Nymphs of this new species prefer to live in pools or slow current areas with aquatic plants close to the bank in clear, high-altitude, wide streams (Fig. <xref ref-type="fig" rid="F17">17A</xref>). The last instar nymphs molted at noon and stayed on the grass for a relatively long time (Fig. <xref ref-type="fig" rid="F17">17B</xref>). In the laboratory, the larvae showed a behaviour of tearing water grass and collecting sediment (Fig. <xref ref-type="fig" rid="F17">17C</xref>). The emergence time is consistent with that observed in the field, the mature larvae crawled out of the water, the subimago stopped for a short time to drain a little water from the end of the abdomen before taking off (Fig. <xref ref-type="fig" rid="F17">17D</xref>). The subimago stage persisted until the third night while the observed lifespan of imagoes was about 4 days.</p><fig id="F17" position="float" orientation="portrait"><object-id xmlns:xlink="http://www.w3.org/1999/xlink" content-type="doi" xlink:type="simple">10.3897/zookeys.1166.102847.figure17</object-id><object-id xmlns:xlink="http://www.w3.org/1999/xlink" content-type="arpha" xlink:type="simple">6E8B5EED-358B-5FAE-8E33-3F90C883961C</object-id><label>Figure 17.</label><caption><p>Habitat of <italic><tp:taxon-name><tp:taxon-name-part taxon-name-part-type="genus" reg="Siphlonurus">Siphlonurus</tp:taxon-name-part><tp:taxon-name-part taxon-name-part-type="species" reg="dongxi">dongxi</tp:taxon-name-part></tp:taxon-name></italic> Li &amp; Tong, sp. nov. <bold>A</bold> nymphal habitat in Dugang River <bold>B</bold> female subimago in the field (living) <bold>C</bold> nymphal habitat in laboratory (living) <bold>D</bold> male subimago in laboratory (living).</p></caption><graphic xmlns:xlink="http://www.w3.org/1999/xlink" xlink:href="zookeys-1166-121_article-102847__-g017.jpg" position="float" orientation="portrait" xlink:type="simple" id="oo_861549.jpg"><uri content-type="original_file" xlink:type="simple">https://binary.pensoft.net/fig/861549</uri></graphic></fig></tp:treatment-sec></tp:taxon-treatment>
